# Supplementary material for: Comparative Efficacy of Animal Depression Models and Antidepressant Treatment: A Systematic Review and Meta-Analysis
Source: Pharmaceutics. 2024 Aug 29;16(9):1144. doi: 10.3390/pharmaceutics16091144 (PMC11435171; doi:10.3390/pharmaceutics16091144)
Supplement: Supplementary file 1 [file pharmaceutics-16-01144-s001.zip]

Archive with 4 entries (4 files):
- List of excluded records.xlsx
- PRISMA_2020_checklist.pdf
- supplement.pdf
- SYRCLE assessment.xlsx
