# Supplementary material for: Comparative Efficacy of Animal Depression Models and Antidepressant Treatment: A Systematic Review and Meta-Analysis
Source: Pharmaceutics. 2024 Aug 29;16(9):1144. doi: 10.3390/pharmaceutics16091144 (PMC11435171; doi:10.3390/pharmaceutics16091144)
Supplement: Supplementary file 1 [file pharmaceutics-16-01144-s001.zip › List of excluded records.xlsx]

## Sheet: Included
title	year	volume	issue	pages	authors	publisher	Journal	Kraj - afiliacja pierwszego autora
Fluoxetine attenuates stress-induced depressive-like behavior through modulation of hippocampal GAP43 and neurogenesis in male rats.	2020	103		101711	Zavvari F and Nahavandi A and Goudarzi M	ELSEVIER	Journal of chemical neuroanatomy	Iran
Comparison of Therapeutic Effects of TREK1 Blockers and Fluoxetine on Chronic Unpredicted Mild Stress Sensitive Rats.	2018	9	11	2824-2831	Qi X and Xu H and Wang L and Zhang Z	ACS publications	ACS Chemical Neuroscience	Chiny
Behavioral, neuroendocrine and serotonergic consequences of single social defeat and repeated fluoxetine pretreatment in the Lewis rat strain	1999	92	1	327-341	Berton, O and Durand, M and Aguerre, S and Mormede, P and Chaouloff, F and Berton, O and Durand, M and Aguerre, S and Mormede, P and Chaouloff, F	ELSEVIER	Neuroscience	Francja / France
Paroxetine ameliorates changes in hippocampal energy metabolism in chronic mild stress-exposed rats	2015	11		2887-2901	Khedr, LH and Nassar, NN and El-Denshary, ES and Abdel-tawab, AM and Khedr, Lobna H. and Nassar, Noha N. and El-Denshary, Ezzeldin S. and Abdel-tawab, Ahmed M.	DOVE MEDICAL PRESS	Neuropsychiatric Disease and Treatment	Egipt / Egypt
Centella asiatica prevents chronic unpredictable mild stress-induced behavioral changes in rats	2019	6	6	3233-3243	Jagadeesan, S and Chiroma, SM and Baharuldin, MTH and Taib, CNM and Amom, Z and Adenan, MI and Moklas, MAM and Jagadeesan, Saravanan and Chiroma, Samaila Musa and Baharuldin, Mohamad Taufik Hidayat and Taib, Che Norma Mat and Amom, Zulkhairi and Adenan, Mohd Ilham and Moklas, Mohamad Aris Mohd	BIOMEDPRESS	Biomedical Research and Therapy	Malezja / Malaysia
Allopregnanolone regulates neurogenesis and depressive/anxiety-like behaviour in a social isolation rodent model of chronic stress	2012	63	8	1315-1326	Evans, J. and Sun, Y. and McGregor, A. and Connor, B.	ELSEVIER	Neuropharmacology Issue 63, volume 8	New Zeland
Effects of the probiotic Bifidobacterium infantis in the maternal separation model of depression	2010	170	4	1179-1188	Desbonnet, L. and Garrett, L. and Clarke, G. and Kiely, B. and Cryan, J.F. and Dinan, T.G.	ELSEVIER	Neuroscience	Ireland
Does Sertraline Affect Hypothalamic Food Intake Peptides in the Rat Experimental Model of Chronic Mild Stress-Induced Depression?	2022	47	5	1299-1316	Solak, H and Gormus, ZIS and Koca, RO and Gunes, CE and Kutlu, S and Solak, Hatice and Gormus, Z. Isik Solak and Koca, Raviye Ozen and Gunes, Canan Eroglu and Kutlu, Selim	SPRINGER	Neurochemical Research	Turcja / Turkey
Formulation and evaluation of nano lipid formulation containing CNS acting drug: molecular docking, in-vitro assessment and bioactivity detail in rats	2018	46		46-57	Alam, M. and Najmi, A.K. and Ahmad, I. and Ahmad, F.J. and Akhtar, M.J. and Imam, S.S. and Akhtar, M.	taylor and Francis	Artificial Cells, Nanomedicine, and Biotechnology	indie
Immediate and long-term antidepressive-like effects of pre-pubertal escitalopram and omega-3 supplementation combination in young adult stress-sensitive rats	2018	351		49-62	Steyn, S.F. and Harvey, B.H. and Brink, C.B.	elsevier	Behavioural Brain Research	rpa
Metformin potentiates cognitive and antidepressant effects of fluoxetine in rats exposed to chronic restraint stress and high fat diet: potential involvement of hippocampal c-Jun repression	2018	391	4	407-422	Khedr, S.A. and Elmelgy, A.A. and El-Kharashi, O.A. and Abd-Alkhalek, H.A. and Louka, M.L. and Sallam, H.A. and Aboul-Fotouh, S.	springer	Naunyn Schmiedebergs Arch Pharmacol	egypt
Assessing the role of toll-like receptor in isolated, standard and enriched housing conditions	2019	14	10		Alshammari, TK and Alghamdi, H and Green, TA and Niazy, A and Alkahdar, L and Alrasheed, N and Alhosaini, K and Alswayyed, M and Elango, R and Laezza, F and Alshammari, MA and Yacoub, H and Alshammari, Tahani K. and Alghamdi, Hajar and Green, Thomas A. and Niazy, Abdurahman and Alkahdar, Lama and Alrasheed, Nouf and Alhosaini, Khalid and Alswayyed, Mohammed and Elango, Ramesh and Laezza, Fernanda…	PUBLIC LIBRARY SCIENCE	Plos one	Arabia Saudyjska / Saudi Arabia
Association between depressive behavior and absence of serotonin-dopamine interaction in the nucleus accumbens	2001	155	4	434-439	Zangen, A and Nakash, R and Overstreet, DH and Yadid, G and Zangen, A and Nakash, R and Overstreet, DH and Yadid, G	SPRINGER	Psychopharmacology	USA
Antidepressant-like effect of liquiritin from Glycyrrhiza uralensis in chronic variable stress induced depression model rats	2008	194	1	108-113	Zhao, Z. and Wang, W. and Guo, H. and Zhou, D.	ELSEVIER	Behavioural Brain Research	China
Notch1 signaling, hippocampal neurogenesis and behavioral responses to chronic unpredicted mild stress in adult ischemic rats.	2009	33	4	688-94	Guo YJ and Zhang ZJ and Wang SH and Sui YX and Sun Y	ELSEVIER	Progress in neuro-psychopharmacology & biological psychiatry	Chiny
Antidepressant and anxiolytic efficacy of single, chronic and concomitant use of vortioxetine, dapoxetine and fluoxetine in prenatally stressed rats	2019	79	1	13-24	Ratajczak, P and Kus, K and Zaprutko, T and Szczepanski, M and Rusowicz, S and Nowakowska, E and Ratajczak, Piotr and Kus, Krzysztof and Zaprutko, Tomasz and Szczepanski, Mikolaj and Rusowicz, Sandra and Nowakowska, Elzbieta	NENCKI INST EXPERIMENTAL BIOLOGY	Acta Neurobiologiae Experimentalis	Polska / Poland
The effect of antidepressant drugs on the HPA axis activity, glucocorticoid receptor level and FKBP51 concentration in prenatally stressed rats.	2009	34	6	822-32	SzymaĹ„ska M and Budziszewska B and Jaworska-Feil L and Basta-Kaim A and Kubera M and LeĹ›kiewicz M and Regulska M and LasoĹ„ W	ELSEVIER	Psychoneuroendocrinology	Polska
Neuroprotective effects of cerium oxide nanoparticles on experimental stress-induced depression in male rats	2020	106			Zavvari, F. and Nahavandi, A. and Shahbazi, A.	elsevier	Journal of Chemical Neuroanatomy	iran
Xiaoyaosan Alleviates Hippocampal Glutamate-Induced Toxicity in the CUMS Rats via NR2B and PI3K/Akt Signaling Pathway.	2021	12		586788	Zhou XM and Liu CY and Liu YY and Ma QY and Zhao X and Jiang YM and Li XJ and Chen JX	Frontiers	Frontiers in pharmacology	Chiny
Neuroprotective effects of aripiprazole in stress-induced depressive-like behavior: Possible role of CACNA1C	2022	126		102170	Dashti, S. and Nahavandi, A.	ELSEVIER	Journal of chemical neuroanatomy	Iran
Gene expression signature of antidepressant treatment response/non-response in Flinders Sensitive Line rats subjected to maternal separation.	2020	31		69-85	Marchetti L and Lauria M and Caberlotto L and Musazzi L and Popoli M and MathĂ© AA and Domenici E and Carboni L	ELSEVIER	European neuropsychopharmacology	Włochy
Whole-body hyperthermia and a subthreshold dose of citalopram act synergistically to induce antidepressant-like behavioral responses in adolescent rats.	2017	79		162-168	Hale MW and Lukkes JL and Dady KF and Kelly KJ and Paul ED and Smith DG and Raison CL and Lowry CA	ELSEVIER	Progress in neuro-psychopharmacology & biological psychiatry	USA
Prenatal lipopolysaccharide exposure increases depression-like behaviors and reduces hippocampal neurogenesis in adult rats.	2014	259		24-34	Lin YL and Wang S	ELSEVIER	Behavioural Brain Research	Tajwan
Escitalopram reduces circulating pro-inflammatory cytokines and improves depressive behavior without affecting sleep in a rat model of post-cardiac infarct depression	2011	225	1	243-251	Bah, T.M. and Benderdour, M. and Kaloustian, S. and Karam, R. and Rousseau, G. and Godbout, R.	ELSEVIER	Behavioural Brain Research	Tajwan
Two Chronic Stress Models Based on Movement Restriction in Rats Respond Selectively to Antidepressant Drugs: Aldolase C As a Potential Biomarker.	2015	18	10	pyv038	Ampuero E and Luarte A and SantibaĂ±ez M and Varas-Godoy M and Toledo J and Diaz-Veliz G and Cavada G and Rubio FJ and Wyneken U	Oxford Acadmic	The international journal of neuropsychopharmacology	Szwecja

## Sheet: Publication type
Publication type	title	year	authors
Conference	Preliminary evidence for the use of triple reuptake inhibitors (TRIs) for the treatment of PTSD	2017	Piskorski, W. and Bymaster, F.P. and Perrine, S.A. and Dutta, A.K.
Conference	Baihe Zhimu decoction administration ameliorates anxiety and depression in rats	2017	Li, X.B. and Li, Y.J. and Gao, X.L. and Zhao, X. and Li, N. and Wang, J.M. and Xie, Z.L. and Liu, X.H. and Zhang, Y.T. and Ding, Y.W. and Liu, L. and Guo, H.T.
Conference	Differential effects of the SSRIs fluoxetine, paroxetine, escitalopram and sertraline in a rodent model of hypobaric hypoxia-related depression	2016	Kanekar, S. and Sheth, C. and Olson, P. and Bogdanova, O. and Petersen, M. and Renshaw, C. and D'Anci, K. and Sung, Y.H. and Renshaw, P.
Conference	Anti-depressant effects of a polyherbal formulation validated in wistar kyoto ratan animal model of adolescent depression	2016	Shetty, R.A. and Sadananda, M.
Conference	Antidepressant efficacy in a rodent model of hypoxia-related depression: Do ssris lose efficacy at altitude?	2015	Kanekar, S. and Bogdanova, O. and Olson, P. and Renshaw, C. and D'Anci, K. and Sung, Y.H. and Renshaw, P.
Conference	Differentiated antidepressant-like profiles of ketamine, fluoxetine and vortioxetine in Flinders Sensitive Line (FSL) rats depleted of endogenous 5-HT	2015	Du Jardin, K.G. and Liebenberg, N. and MĂĽller, H. and Elfving, B. and Wegener, G. and Sanchez, C.
Conference	Effects of antidepressants in a rat model of co-morbid cognitive deficits and depression-like behavior induced by ovariectomy	2015	Li, Y. and Pehrson, A.L. and Sanchez, C. and Gulinello, M.
Conference	Monotonous environment and isolation stress induces early mood behavioural changes due to altered hippocampal synaptic plasticity	2015	Singh, S.B.
Conference	Effects of escitalopram and ceftriaxone on body mass changes in a rat depression model	2014	Hacimuftuoglu, A. and Cetin, D. and Aricioglu, F. and Okkay, U.
Conference	A new model of depression-like behaviour in rodents for screening of prospective drugs with antidepressant action	2014	Morozova, A. and Zubkov, E.A. and Storozheva, Z.I. and Chekhonin, V.P.
Conference	Robust efficacy of 3b-methoxy-pregnenolone (MAP4343) in validated animal models of depression suggests a new antidepressant mechanism	2014	Froger, N. and ParĂ©sys, L. and Fournet, V. and Ladurelle, N. and Cottin, J. and Leandri, J. and Hoffmann, K. and Fuchs, E. and Bianchi, M. and Villey, I. and Baulieu, E.E.
Conference	Hippocampus and prefrontal cortex communication is required for depressive-like behavior in rats	2014	Kafetzopoulos, V. and Kokras, N. and Vassalou, A. and Sotiropoulos, I. and Leite-Almeida, H. and Oliveira, J.F. and Antoniou, K. and Sousa, N. and Papadopoulou-Daifoti, Z. and Dalla, C.
Conference	Antidepressant treatment and prefrontal cortex-hippocampus connection inhibition: Communicating vessels?	2013	Kafetzopoulos, V. and Kokras, N. and Vassalou, A. and Antoniou, K. and Papadopoulou-Daifoti, Z. and Dalla, C.
Conference	Role of melanin concentrating hormone (MCH) on the dorsal raphe nucleus: Relevance for depression	2013	Urbanavicius, J. and Torterolo, P. and Lagos, P. and Scorza, C.
Conference	Antidepressant Effects of Infralimbic Cortex ROCK Inhibition in Rats	2013	Ä°nan, S. Y. and Soner, B. C. and Ĺžahin, A. S.
Conference	The involvement of an intact prefrontal cortex-hippocampal circuit in the forced swim test in male and female rats	2012	Kafetzopoulos, V. and Kokras, N. and Dalla, C. and Mavridis, T. and Papadopoulou-Daifoti, Z.
Conference	Interactions between thermoregulatory challenge and antidepressant drugs on behavior	2012	Dady, K.F. and Hale, M.W. and Lukkes, J.L. and Kelly, K.J. and Raison, C.L. and Lowry, C.A.
Conference	Integrative physiology of antidepressant drug action	2012	Lowry, C.A. and Hale, M.W. and Dady, K.F. and Lukkes, J.L. and Kelly, K.J. and Raison, C.L.
Conference	Is sub-chronic dietary tryptophan depletion a viable animal model of depression - A summation of new and past data	2011	Franklin, M. and Bermudez, I. and Murck, H. and Singewald, N. and Gaburro, S.
Conference	Augmentation of SSRI-induced antidepressant-like effect and ssri-induced increase in serotonin levels by co-administration of a 5-HT receptor antagonist	2011	Mork, A. and Pehrson, A. and Fallon, S.M. and Sanchez, C. and Overstreet, D.H.
Conference	Postweaning enriched environment and citalopram overcome memory deficits and anhedonia induced by maternal separation	2010	Zhang, Z. and Liu, S.S. and Hui, J.J.
Conference	Focused Conference Group: P17 - Newapproaches and targets in psychiatry the effects of sertraline on behavioral alterations caused by environmental enrichment	2010	Erol, K. and Yildirim, E. and Ulupinar, E.
Conference	Faster and safer antidepressant-like response induced by pharmacological blockade of 5-HT7 receptors	2010	Haddjeri, N.
Conference	Effect of unpredictable chronic mild stress and different antidepressant treatments on body mass regulation and on neurotrophic cascade in the rat brain	2009	Uzan-Gueta, R.R. and Taler, M. and Tarasenko, I. and Gil-Ad, I. and Weizman, A.
Conference	Differential effects of fluoxetine or venlafaxine treatment on maternal separation, an experimental model of depression	2009	Martisova, E. and Aisa, B. and Tordera, R. and Lasheras, B. and Rio, J.D. and RamĂ­rez, M.J.
Conference	Effects of early maternal separation during the development on the behavioral change in the forced swimming test in rats	2008	Chung, Y. and Park, S.H. and Lee, Y.M. and Lee, B.D.
Conference	Effects of antidepressants on behavioural despair in olfactory bulbectomized rats	2008	Roman, V. and Kedves, R. and Gyertyan, I.
Conference	Overcoming Resistance to Fluoxetine in a Rat Model of Epilepsy-associated Depression by Suppression of Neuronal Nitric Oxide Synthase (nNOS)	2020	Sadeghi, M.A. and Hemmati, S. and Yousefi-Manesh, H. and Mohammadi, S. and Dehpour, A.
Conference	Behavioral and histopathological examination of antidepressant-like effect of Vitamin D in rats	2020	Filali, H. and Kadil, Y. and Agoub, M.
Conference	Exploration of the antidepressant-like effect of repeated administration of Nigella fixed oil in rats	2020	Kadil, Y. and Tabyoui, I. and Badre, L. and Tahiri, N.J. and Filali, H.
Conference	P.836 The effects of agmatine by chronic unpredictable mild stress-induced depression in rats: Involvement of neuroinflammation through toll-like receptor-4	2019	Aricioglu, F. and Utkan, T.
Conference	P.317 Effect of agmatine on long-term changes induced by early developmental stressors in maternal separation model of depression/anxious-like behaviors	2019	Zortul, H. and YÄ±lmaz, B. and ArÄ±cÄ±oÄźlu, F.
Conference	P.725 Exploring a gene-x-environment model of treatment resistant depression: behavioural studies and response to fluoxetine treatment	2019	Mncube, K. and MĂ¶ller-Wolmarans, M. and Harvey, B.H.
Conference	Mitochondrial energy metabolism disorder in depression and the regulation mechanism of Xing Pi Jie Yu decoction	2019	Guo, R. and Guo, J. and Yuan, Q. and Wang, C. and Shi, H.
Conference	THE EFFECT OF MEMANTINE AND/OR FLUOXETINE ON THE BEHAVIORAL ALTERATIONS AND BDNF LEVELS OF RATS SUBJECTED TO CHRONIC MILD STRESS AND TO AMYLOID BETA-PEPTIDE (1-42)-INDUCED NEUROTOXICITY	2019	Budni, J. and Zabot, G. and Marques, A.O. and Medeiros, E.B. and Pereira, N.S. and Nascimento, N.B. and Tomaz, D.B. and Olivo, L. and Behenck, J. and RĂ©us, G.Z. and Quevedo, J.
Conference	Effects of garlic constituents in a rat model of reserpine-induced depression	2019	Sharma, K.B.
Conference	Anti-Inflammatory Parp Inhibitor Demonstrates Antidepressant Activity in Animal Model of Treatment-Resistant Depression	2019	Ordway, G. and Gill, W.D. and Coleman, J.B. and Wang-Heaton, H. and Chandley, M. and Brown, R.
Conference	A Novel Orally Active Triple Reuptake Inhibitor for the Treatment of Post-Traumatic Stress Disorder (PTSD): D-578 Attenuates Abnormal Fear Behavior in a Rodent Model of Traumatic Stress	2019	Lisieski, M. and Harutyunyan, A. and Das, B. and Liberzon, I. and Bymaster, F. and Hsu, T. and Reith, M. and Perrine, S. and Dutta, A.
Conference	Differential behavioural effects of opioid receptor modulation on motivational states in a rat IFN-Î± depression model	2019	Callaghan, C. and Rouine, J. and Islam, N. and Eyerman, D.J. and Sanchez, C. and O'Mara, S.M.
Conference	Early life stress-induced behavioral abnormalities andmitochondrial dysfunction in the cerebellum of adult male rats
Conference	Effect of agmatine on behavioural changes in subchronic post-traumatic stress model in rats	2018	Bayru, O. and Zortul, H. and Yilmaz, B. and Aricioglu, F.
Conference	Differential behavioural effects of opioid receptor modulation on motivational state in the wistar 7yoto rat	2019	Rouine, J. and Callaghan, C.K. and Islam, M.D.N. and Eyerman, D.J. and Sanchez, C. and O'Mara, S.M.

## Sheet: Full text unavailable
title	year	authors	publisher	Journal	Country
Ozone inhalation induces central oxidative stress, cognitive deficits, depressogenic- and anxiogenic-like behavior in stress-sensitive rats	2013	Mokoena, M.L. and Brink, C.B. and Harvey, B.H. and Oliver, D.W.	Wiley	The Faseb journal	South Africa
Modification of behavioral response to intra-hippocampal injections of noradrenaline and adrenoceptor agonists by chronic treatment with desipramine and citalopram: Functional aspects of adaptive receptor changes	1985	Plaznik, A. and Kostowski, W.	ELSEVIER	European journal of farmacology	Poland
Combination of Stressors in the Critical Periods of Development Increases Resistance to Inflammatory Pain Stress in Adult Rats	2020	Butkevich, I.P. and Mikhailenko, V.A. and Vershinina, E.A.	springer	Neuroscience and behavioral physiology	Russian
Escitalopram alters the hypothalamic OX system but does not affect its up-regulation induced by early-life stress in adult rats.	2022	GoĹ‚yszny, M. and ZieliĹ„ski, M. and Paul-Samojedny, M. and Filipczyk, Ĺ. and PaĹ‚asz, A. and Obuchowicz, E.	ELSEVIER	Neuroscience Research	Poland
The effect of sertraline on cognitive behaviors in depressed rats with chronic mild stress model	2022	Solak, H. and GĂ¶rmĂĽĹź, Z.I.S. and Koca, R.Ă–. and Kurar, E. and Kutlu, S.
Enriched environment mitigates depressive behavior by changing the inflammatory activation phenotype of microglia in the hippocampus of depression model rats	2021	Gu, J.-Y. and Xu, Y.-W. and Feng, L.-P. and Dong, J. and Zhao, L.-Q. and Liu, C. and Wang, H.-Y. and Zhang, X.-Y. and Song, C. and Wang, C.-H.	ELSEVIER	Brain research bulletin	China
Behavioral and biochemical effect of fluoxetine and/or memantine in animals submited to the model of Alzheimeras dementia and mild chronic stress protocol	2020	Zabot, G.C. and Medeiros, E.B. and Marques, A.O. and Olivo, L.B.S. and Behenck, J. and ReĂşs, G.Z. and Magenis, M.L. and De Andrade, V.M. and Budni, J.	ELSEVIER	Neuron	France
The antidepressant potential of lactobacillus casei in the postpartum depression rat model mediated by the microbiota-gut-brain axis.	2022	Yang Y and Zhao S and Yang X and Li W and Si J and Yang X	ELSEVIER	Neuroscience letters	China
Repeated treatment with selective serotonin reuptake inhibitors but not anxiolytics prevents the stress-induced deficit of fighting behavior	2002	Ossowska, G and Zebrowska-Lupina, I and Danilczuk, Z and Klenk-Majewska, B and Ossowska, G and Zebrowska-Lupina, I and Danilczuk, Z and Klenk-Majewska, B	POLISH ACAD SCIENCES INST PHARMACOLOGY	Polish journal of pharmacology	Poland
Anti-depressant effects of Jieyu Anshen granule in chronic unpredictable mild stress-treated rats after ischemic stroke	2018	Di, Y. and Song, Y.-Q. and Zhang, L.-M. and Fu, F.-H.
Ameliorative effect of quercetin and rutin via modulation of hypothalamic-Pituitary-Adrenal axis and regulation of fasting glucose in chronic stress-induced prediabetes	2018	Quraishi, M. and Mokale, S. and Sakle, N.	Pharmacognosy Network Worldwide	Pharmacognosy Magazine	India
Samidorphan in combination with buprenorphine improves behavioral deficits in non-clinical tests of depression and anxiety using ssri insensitive rats	2018	Smith, K. and Eyerman, D.J. and Dean, R.L. and Sanchez, C.
Probiotics alleviate depressive behavior in chronic unpredictable mild stress rat models by remodeling intestinal flora	2021	Li, QF and Li, L and Niu, XQ and Tang, CL and Wang, HZ and Gao, J and Hu, J and Li, Qiufeng and Li, Li and Niu, Xueqin and Tang, Chunling and Wang, Huaizhi and Gao, Jing and Hu, Jian	LIPPINCOTT WILLIAMS & WILKINS	Neuroreport	China
Berberine and Ginsenoside Rb1 Ameliorate Depression-Like Behavior in Diabetic Rats	2021	Zhang, JH and Yang, HZ and Su, H and Song, J and Bai, Y and Deng, L and Feng, CP and Guo, HX and Wang, Y and Gao, X and Gu, Y and Zhen, Z and Lu, Y and Zhang, Jing-Hua and Yang, Hui-Zeng and Su, Hao and Song, Jun and Bai, Yu and Deng, Lan and Feng, Chun-Peng and Guo, Hong-Xia and Wang, Yi and Gao, Xin and Gu, Yan and Zhen, Zhong and Lu, Yao	WORLD SCIENTIFIC PUBL CO PTE LTD	The American Journal of Chinese Medicine	China
Anxiolytic and antioxidant effects of Euterpe oleracea Mart. (acai) seed extract in adult rat offspring submitted to periodic maternal separation	2020	de Bem, GF and Okinga, A and Ognibene, DT and da Costa, CA and Santos, IB and Soares, RA and Silva, DLB and Rocha, APM and Fernandes, JI and Fraga, MC and Filgueiras, CC and Manhaes, AC and de Moura, RS and Resende, AC and de Bem, Graziele Freitas and Okinga, Anicet and Ognibene, Dayane Teixeira and da Costa, Cristiane Aguiar and Santos, Izabelle Barcellos and Soares, Ricardo Andrade and Beserra …	CANADIAN SCIENCE PUBLISHING	Applied physiology, nutrition and metabolism	Brazil
Chronic Fluoxetine Treatment of Socially Isolated Rats Modulates Prefrontal Cortex Proteome.	2022	FilipoviÄ‡ D and Novak B and Xiao J and Yan Y and Yeoh K and Turck CW	ELSEVIER	Neuroscience	Serbia
Antidepressant effects of cleistocalyx nervosum extract consumption in a rat model of post stroke depression	2020	Phachonpai, W. and Tongun, T.	Researchgate		Thailand
Antidepressant-Like Effect of Tagetes lucida Cav. Extract in Rats: Involvement of the Serotonergic System	2012	Gabriela, GC and Javier, AAF and Elisa, VA and Gonzalo, VP and Herlinda, BJ and Gabriela, Guadarrama-Cruz and Francisco Javier, Alarcon-Aguilar and Elisa, Vega-Avila and Gonzalo, Vazquez-Palacios and Herlinda, Bonilla-Jaime	WORLD SCIENTIFIC PUBL CO PTE LTD	The American Journal of Chinese Medicine	China
Early life stress increases stress vulnerability through BDNF gene epigenetic changes in the rat hippocampus	2016	Seo, MK and Ly, NN and Lee, CH and Cho, HY and Choi, CM and Nhu, LH and Lee, JG and Lee, BJ and Kim, GM and Yoon, BJ and Park, SW and Kim, YH and Seo, Mi Kyoung and Ly, Nguyen Ngoc and Lee, Chan Hong and Cho, Hye Yeon and Choi, Cheol Min and Nhu, Le Hoa and Lee, Jung Goo and Lee, Bong Ju and Kim, Gyung-Mee and Yoon, Bong June and Park, Sung Woo and Kim, Young Hoon	ELSEVIER	Neuropharmacology	Republic of Korea
Evaluation of the Antidepressant-like Effect of Chronic Administration of Nigella Fixed Oil Versus Fluoxetine in Rats.	2022	Kadil Y and Tabyaoui I and Badre L and Jouti NT and Filali H	BenthamScience	CNS & neurological disorders drug targets	Maroko

## Sheet: Inappropriate FST methodology
title	year	authors	publisher	Journal	Country	(Zła metodologia FST/Brak pretestu/niejasna metodologia itp.)
Ultrasound of alternating frequencies and variable emotional impact evokes depressive syndrome in mice and rats	2016	Morozova, A. and Zubkov, E. and Strekalova, T. and Kekelidze, Z. and Storozeva, Z. and Schroeter, C.A. and Bazhenova, N. and Lesch, K.-P. and Cline, B.H. and Chekhonin, V.	ELSEVIER	Progress in neuro-psychopharmacology and biological psychiatry	Russia
DSP-1053, a novel serotonin reuptake inhibitor with 5-HT1A partial agonistic activity, displays fast antidepressant effect with minimal undesirable effects in juvenile rats	2015	Kato, T. and Matsumoto, Y. and Yamamoto, M. and Matsumoto, K. and Baba, S. and Nakamichi, K. and Matsuda, H. and Nishimuta, H. and Yabuuchi, K.	Wiley	Pharmacology resarch & perspectives	Japan
Quetiapine add-on therapy improves the depressive behaviors and hippocampal neurogenesis in fluoxetine treatment resistant depressive rats	2013	Wang, Y. and Chang, T. and Chen, Y.-C. and Zhang, R.-G. and Wang, H.-N. and Wu, W.-J. and Peng, Z.-W. and Tan, Q.-R.	ELSEVIER	Behavioural Brain research	China
Magnolol treatment reversed the glial pathology in an unpredictable chronic mild stress-induced rat model of depression	2013	Li, L.-F. and Yang, J. and Ma, S.-P. and Qu, R.	ELSEVIER	European jouranl of pharmacology	China
Antidepressant-like effects of the saponins extracted from Chaihu-jia-longgu-muli-tang in a rat unpredictable chronic mild stress model	2012	Li, L.-F. and Lu, J. and Li, X.-M. and Xu, C.-L. and Yang, J. and Qu, R. and Ma, S.-P.	ELSEVIER	Fitoterapia	China
Escitalopram modulates neuron-remodelling proteins in a rat gene-environment interaction model of depression as revealed by proteomics. Part I: Genetic background	2011	Piubelli, C. and Vighini, M. and MathĂ©, A.A. and Domenici, E. and Carboni, L.	Oxford academic	The international journal of Neuropsychopharmacology	Italy
Pharmacological blockade of 5-HT 7 receptors as a putative fast acting antidepressant strategy	2011	Mnie-Filali, O. and Faure, C. and LambĂˇs-Sáş˝as, L. and Mansari, M.E. and Belblidia, H. and Gondard, E. and EtiĂ©vant, A. and Scarna, H. and Didier, A. and Berod, A. and Blier, P. and Haddjeri, N.	NATURE PUBLISHING GROUP	Neuropsychpharmacology	France
Antidepressant-like properties of phosphodiesterase type 5 inhibitors and cholinergic dependency in a genetic rat model of depression	2010	Liebenberg, N. and Harvey, B.H. and Brand, L. and Brink, C.B.	Lippincott	Behavioural Pharmacology	South Affrica
Role of the amygdala in antidepressant effects on hippocampal cell proliferation and survival and on depression-like behavior in the rat	2010	Castro, J.E. and Varea, E. and MĂˇrquez, C. and Cordero, M.I. and Poirier, G. and Sandi, C.	Plos one	Plos one	Switzerland
Confirmation of antidepressant potential of the selective Î˛3 adrenoceptor agonist amibegron in an animal model of depression	2008	Overstreet, D.H. and Stemmelin, J. and Griebel, G.	ELSEVIER	Pharmacology Biochemistry and Behavior	USA
Antidepressant effect of baicalin extracted from the root of Scutellaria baicalensis in mice and rats	2006	Zhu, W. and Ma, S. and Qu, R. and Kang, D. and Liu, Y.	Taylor & Francis Group	Pharmaceutical Biology	China
A role for galanin in antidepressant actions with a focus on the dorsal raphe nucleus	2005	Lu, X. and Barr, A.M. and Kinney, J.W. and Sanna, P. and Conti, B. and Behrens, M.M. and Bartfai, T.	PNAS	Proceedings of the National Academy of Sciences of the United States of America	USA
Antidepressant-like effects of CRF1 receptor antagonist SSR125543 in an animal model of depression	2004	Overstreet, D.H. and Griebel, G.	ELSEVIER	European jouranl of pharmacology	USA
Antidepressant effects of citalopram and CRF receptor antagonist CP-154,526 in a rat model of depression	2004	Overstreet, D.H. and Griebel, G.	ELSEVIER	European jouranl of pharmacology	USA
Chronic fluoxetine treatment partly attenuates the long-term anxiety and depressive symptoms induced by MDMA ('Ecstasy') in rats	2004	Thompson, M.R. and Li, K.N. and Clemens, K.J. and Gurtman, C.G. and Hunt, G.E. and Cornish, J.L. and McGregor, I.S.	NATURE PUBLISHING GROUP	Neuropsychpharmacology	Australia
Reduction of hypothalamic vasopressinergic hyperdrive contributes to clinically relevant behavioral and neuroendocrine effects of chronic paroxetine treatment in a psychopathological rat model.	2003	Keck, M.E. and Welt, T. and MĂĽller, M.B. and Uhr, M. and Ohl, F. and Wigger, A. and Toschi, N. and Holsboer, F. and Landgraf, R.	NATURE PUBLISHING GROUP	Neuropsychpharmacology	Germany
In the rat forced swimming test, NA-system mediated interactions may prevent the 5-HT properties of some subacute antidepressant treatments being expressed	2002	RĂ©nĂ©ric, J.P. and Bouvard, M. and Stinus, L.	ELSEVIER	European Neuropsychopharmacology	France
Involvement of chronic unpredictable mild stress-induced hippocampal LRP1 up-regulation in microtubule instability and depressive-like behavior in a depressive-like adult male rat model	2020	Wang, H. and Xiao, L. and Wang, H. and Wang, G.	ELSEVIER	Physiology & Behavior	China
Comorbidity of pain and depression in a lumbar disc herniation model: Biochemical alterations and the effects of fluoxetine	2019	Cai, L. and He, Q. and Lu, Y. and Hu, Y. and Chen, W. and Wei, L. and Hu, Y.	Frontiers	Frontiers in Neurology	China
Evaluation on monoamine neurotransmitters changes in depression rats given with sertraline, meloxicam or/and caffeic acid	2019	Huang, D. and Zhang, L. and Yang, J.-Q. and Luo, Y. and Cui, T. and Du, T.-T. and Jiang, X.-H.	KeAI	Genes&Diseases	China
Differences between the prenatal effects of fluoxetine or buspirone alone or in combination on pain and affective behaviors in prenatally stressed male and female rats	2019	Butkevich, I.P. and Mikhailenko, V.A. and Vershinina, E.A. and Barr, G.A.	Frontiers	Frontiers in Behavioral Neuroscience	Russia
Effects of escitalopram and ibuprofen on a depression-like phenotype induced by chronic stress in rats	2019	Seo, M.K. and Lee, J.G. and Park, S.W.	ELSEVIER	Neuroscience Letters	Republic of Korea
A repeated measures cognitive affective bias test in rats: comparison with forced swim test.	2022	Aliphon B and Dai T and Moretti J and Penrose-Menz M and Mulders WHAM and Blache D and Rodger J	Springer	Psychopharmacology	Australia
Saikosaponin D exerts antidepressant effect by regulating Homer1-mGluR5 and mTOR signaling in a rat model of chronic unpredictable mild stress.	2022	Liu CY and Chen JB and Liu YY and Zhou XM and Zhang M and Jiang YM and Ma QY and Xue Z and Zhao ZY and Li XJ and Chen JX	BMC	Chinese medicine	China
GRP Receptor Regulates Depression Behavior via Interaction With 5-HT2a Receptor.	2019	Xiang D and Wang H and Sun S and Yao L and Li R and Zong X and Wang G and Liu Z	Frontiers	Frontiers in psychiatry	China
Regulation of the kynurenine metabolism pathway by Xiaoyao San and the underlying effect in the hippocampus of the depressed rat.	2018	Wang J and Li X and He S and Hu L and Guo J and Huang X and Hu J and Qi Y and Chen B and Shang D and Wen Y	ELSEVIER	Journal of ethnopharmacology	China
Post-weaning Social Isolated Flinders Sensitive Line Rats Display Bio-Behavioural Manifestations Resistant to Fluoxetine: A Model of Treatment-Resistant Depression.	2021	Mncube K and MĂ¶ller M and Harvey BH	Frontiers	Frontiers in psychiatry	South Affrica
Electroacupuncture Ameliorates Depression-Like Behaviour in Rats by Enhancing Synaptic Plasticity via the GluN2B/CaMKII/CREB Signalling Pathway.	2021	Zhang K and Liu R and Zhang J and Wei X and Gao Y and Ma W and Li Y and Cai W and Shen W	Hindawi	Evidence-based complementary and alternative medicine	China
Xingnao Jieyu Decoction Ameliorates Poststroke Depression through the BDNF/ERK/CREB Pathway in Rats.	2018	Li T and Wang D and Zhao B and Yan Y	Hindawi	Evidence-based complementary and alternative medicin	China
Effects of Xingpi Kaiyu Fang on ATP, Na/K-ATPase, and Respiratory Chain Complexes of Hippocampus and Gastrocnemius Muscle in Depressed Rats.	2019	Yuan Q and Li Y and Deng X and Shi H and Zhao Z and Wang C and Feng X and Guo J and Guo R	Hindawi	Evidence-based complementary and alternative medicine	China
Treadmill exercise exerts ameliorating effect on isolation-induced depression via neuronal activation.	2013	Park JK and Lee SJ and Oh CS	Journal of exercise rehabilitation	Journal of exercise rehabilitation	Republic of Korea
Wnt signaling pathway is implicated in the alleviating effect of treadmill exercise on maternal separation-induced depression.	2019	Lee JM and Kim TW and Park SS and Kim CJ and Shin MS and Lee SJ and Kim SH and Baek SS	Journal of exercise rehabilitation	Journal of exercise rehabilitation	Republic of Korea
Rivaroxaban Modulates TLR4/Myd88/NF-KÎ˛ Signaling Pathway in a Dose-Dependent Manner With Suppression of Oxidative Stress and Inflammation in an Experimental Model of Depression.	2021	Abdelzaher WY and Mohammed HH and Welson NN and Batiha GE and Baty RS and Abdel-Aziz AM	Frontiers	Frontiers in pharmacology	Egypt
Compound Gaoziban tablet alleviates depression via toll-like receptor 4/myeloid differentiation factor 88/nuclear factor-kappa B pathway	2022	Zou, X. and Shi, L. and Yin, H. and Li, H. and Wang, M. and Song, W. and Luo, L. and Wu, H. and Yang, Y. and Zan, J. and Liu, Y. and Dan, H. and Yin, Q. and You, P.	ELSEVIER	Journal of Traditional Chinese Medicine	China
Anti-depressant effects of acupuncture: The insights from NLRP3 mediated pyroptosis and inflammation	2022	Chen, Y. and Hao, C. and Chen, W. and Cheng, W. and Li, P. and Shen, J. and Tong, T. and Yan, S. and Huang, S. and He, T. and Huang, Z. and Meng, X.	ELSEVIER	Neuoscience letters	China
Exploring the potential antidepressant mechanisms of puerarin: Anti-inflammatory response via the gut-brain axis	2022	Song, X. and Wang, W. and Ding, S. and Wang, Y. and Ye, L. and Chen, X. and Ma, H.	ELSEVIER	Journal of Affective disorders	China
An acute dose-ranging evaluation of the antidepressant properties of Sceletium tortuosum (Zembrin (R)) versus escitalopram in the Flinders Sensitive Line rat.	2022	Gericke, J and Lekhooa, M and Steyn, SF and Viljoen, AM and Harvey, BH and Gericke, Johane and Lekhooa, Makhotso and Steyn, Stephan F. and Viljoen, Alvaro M. and Harvey, Brian H.	ELSEVIER IRELAND LTD	Journal of Ethnopharmacology	South Affrica
Fluoxetine adjunct to therapeutic exercise promotes motor recovery in rats with cerebral ischemia: Roles of nucleus accumbens	2019	Hua, Y and Li, C and Hu, J and Wang, YY and Liu, PL and Gao, BY and Chen, C and Xu, DS and Zhang, B and Bai, YL and Hua, Yan and Li, Ce and Hu, Jian and Wang, Yu-Yuan and Liu, Pei-Le and Gao, Bei-Yao and Chen, Chan and Xu, Dong-Sheng and Zhang, Bei and Bai, Yu-Long	ELSEVIER	Brain Research Bulletin	China
A comparison between antidepressant effects of transcranial near Infrared laser and Citalopram in a rat model of depression	2017	Salehpour, F and Rasta, SH and Mohaddes, G and Sadigh-Eteghad, S and Salarirad, S and Salehpour, Farzad and Rasta, Seyed Hossein and Mohaddes, Gisou and Sadigh-Eteghad, Saeed and Salarirad, Sima	SPIE. Digital library	Clinical and Translational Neurophotonics	Iran
Antidepressant-like effects of a novel pentapeptide, nemifitide, in an animal model of depression	2004	Overstreet, DH and Hlavka, J and Feighner, JP and Nicolau, G and Freed, JS and Overstreet, DH and Hlavka, J and Feighner, JP and Nicolau, G and Freed, JS	SPRINGER	Psychopharmacology	USA
Effects of chronic antidepressant treatments in a putative genetic model of vulnerability (Roman low-avoidance rats) and resistance (Roman high-avoidance rats) to stress-induced depression	2014	Piras, G and Piludu, MA and Giorgi, O and Corda, MG and Piras, Giovanna and Piludu, Maria A. and Giorgi, Osvaldo and Corda, Maria G.	SPRINGER	Psychopharmacology	Germany
Altered brain activation pattern associated with drug-induced attenuation of enhanced depression-like behavior in rats bred for high anxiety	2007	Muigg, P and Hoelzl, U and Palfrader, K and Neumann, I and Wigger, A and Landgraf, R and Singewald, N and Muigg, Patrik and Hoelzl, Ulrike and Palfrader, Klara and Neumann, Inga and Wigger, Alexandra and Landgraf, Rainer and Singewald, Nicolas	ELSEVIER SCIENCE INC	Biological Psychiatry	Germany
Co-Administration of Pioglitazone Improves Fluoxetine's Antinociceptive, Neuroprotective, and Antidepressant Effects in Chronic Constriction Injury in Rats	2015	Murad, H and Ayuob, N and Murad, Hussam and Ayuob, Nasra	Pain Physician	Pain Physician	Egypt
Catechin ameliorates depressive symptoms in sprague dawley rats subjected to chronic unpredictable mild stress by decreasing oxidative stress	2019	Rai, A. and Gill, M. and Kinra, M. and Shetty, R. and Krishnadas, N. and Rao, C.M. and Sumalatha, S. and Kumar, N.	spandidos	Biomedical reports	India
Hyperoside protects against chronic mild stress-induced learning and memory deficits	2017	Gong, YL and Yang, YH and Chen, XQ and Yang, M and Huang, D and Yang, R and Zhou, LY and Li, CL and Xiong, QJ and Xiong, Z and Gong, Yeli and Yang, Youhua and Chen, Xiaoqing and Yang, Min and Huang, Dan and Yang, Rong and Zhou, Lianying and Li, Changlei and Xiong, Qiuju and Xiong, Zhe	ELSEVIER FRANCE-EDITIONS SCIENTIFIQUES MEDICALES ELSEVIER	Biomedicine & Pharmacotherapy	China
Effects of Withania Somnifera on Model of Chronic Stress and Brain Toll-Like Receptors 2and 4 Gene Expression in Male Rats	2021	Hussein, A.J. and Selman, S.M. and Abdul-Razzaq, L.	Systematic reviews in Pharmacy	Systematic reviews in Pharmacy	Iraq
Involvement of Extracellular Signal Regulated Kinases in Traumatic Brain Injury-Induced Depression in Rodents	2013	Kuo, JR and Cheng, YH and Chen, YS and Chio, CC and Gean, PW and Kuo, Jinn-Rung and Cheng, Yi-Hsuan and Chen, Yi-Shion and Chio, Chung-Ching and Gean, Po-Wu	MARY ANN LIEBERT, INC	Journal of Neurotrauma	Taiwan
Effects of 4-hydroxyisoleucine from Fenugreek Seeds on Depression-like Behavior in Socially Isolated Olfactory Bulbectomized Rats	2015	Kalshetti, PB and Alluri, R and Mohan, V and Thakurdesai, PA and Kalshetti, Padmaja B. and Alluri, Ramesh and Mohan, Vishwaraman and Thakurdesai, Prasad Arvind	MEDKNOW PUBLICATIONS & MEDIA PVT LTD	Pharmacognosy Magazine	India
Assessment of Depression in a Rodent Model of Spinal Cord Injury	2014	Luedtke, K and Bouchard, SM and Woller, SA and Funk, MK and Aceves, M and Hook, MA and Luedtke, Kelsey and Bouchard, Sioui Maldonado and Woller, Sarah A. and Funk, Mary Katherine and Aceves, Miriam and Hook, Michelle A.	MARY ANN LIEBERT, INC	JOURNAL OF NEUROTRAUMA	USA
Identification of a novel, fast-acting GABAergic antidepressant	2018	McMurray, KMJ and Ramaker, MJ and Barkley-Levenson, AM and Sidhu, PS and Elkin, PK and Reddy, MK and Guthrie, ML and Cook, JM and Rawal, VH and Arnold, LA and Dulawa, SC and Palmer, AA and McMurray, K. M. J. and Ramaker, M. J. and Barkley-Levenson, A. M. and Sidhu, P. S. and Elkin, P. K. and Reddy, M. K. and Guthrie, M. L. and Cook, J. M. and Rawal, V. H. and Arnold, L. A. and Dulawa, S. C. and P…	NATURE PUBLISHING GROUP	Molecular Psychiatry	USA
Mitochondrial estrogen receptors as a vulnerability factor of chronic stress and mediator of fluoxetine treatment in female and male rat hippocampus	2017	Adzic, M. and Mitic, M. and Radojcic, M.	ELSEVIER	Brain Research	Serbia
Zhile capsule exerts antidepressant-like effects through upregulation of the BDNF signaling pathway and neuroprotection	2019	Wu, J. and Zhang, T. and Yu, L. and Huang, S. and Yang, Y. and Yu, S. and Li, J. and Cao, Y. and Wei, Z. and Li, X. and Wu, Y. and Chen, W. and Wang, A. and Lu, Y.	mpdi	International journal of molecular sciences	China
Influence of magnolol on GAD67 and GAD65 in the hippocampus of rats with epilepsy-depression comorbidity	2019	Shi, J. and Zhang, J. and Yuan, Z. and Shen, L. and Yan, H.	e-century	International Journal of Clinical and Experimental Medicine	China
Saikosaponin D relieves unpredictable chronic mild stress induced depressive-like behavior in rats: involvement of HPA axis and hippocampal neurogenesis	2017	Li, HY and Zhao, YH and Zeng, MJ and Fang, F and Li, M and Qin, TT and Ye, LY and Li, HW and Qu, R and Ma, SP and Li, Hong-Yan and Zhao, Ying-Hua and Zeng, Min-Jie and Fang, Fang and Li, Min and Qin, Ting-Ting and Ye, Lu-Yu and Li, Hong-Wei and Qu, Rong and Ma, Shi-Ping	ELSEVIER	Psychopharmacology	China
Exploring pharmacological options for adolescent depression: a preclinical evaluation with a sex perspective	2022	Ledesma-Corvi, S and Hernandez-Hernandez, E and Garcia-Fuster, MJ and Ledesma-Corvi, Sandra and Hernandez-Hernandez, Elena and Garcia-Fuster, M. Julia	ELSEVIER	Translational Psychiatry	Spain
Baicalin exerts neuroprotective effects via inhibiting activation of GSK3Î˛/NF-ÎşB/NLRP3 signal pathway in a rat model of depression	2018	Zhang, C.-Y.-Y. and Zeng, M.-J. and Zhou, L.-P. and Li, Y.-Q. and Zhao, F. and Shang, Z.-Y. and Deng, X.-Y. and Ma, Z.-Q. and Fu, Q. and Ma, S.-P. and Qu, R.	ELSEVIER	International Immunopharmacology	China
Potassium 2-(1-hydroxypentyl)-benzoate improves depressive-like behaviors in rat model	2018	Ma, H. and Wang, W. and Xu, S. and Wang, L. and Wang, X.	ELSEVIER	Acta Pharmaceutica Sinica B	China
Effect of ethanol Adiantum capillus-veneris extract in experimental models of anxiety and depression	2019	Rabiei, Z. and Setorki, M.	Scielo	Brazilian Journal of Pharmaceutical Sciences	Iran
Xiaoyaosan inhibits neuronal apoptosis by regulating the miR-200/NR3C1 signaling in the prefrontal cortex of chronically stressed rats	2022	Yuan, N. and Li, X. and Tang, K. and Gan, H. and Da, X. and Hao, W. and Deng, L. and Huang, J. and Ma, Q. and Wu, M. and Chen, J.	ELSEVIER	Phytomedicine	China
Serotonin(4) (5-HT(4)) receptor agonists are putative antidepressants with a rapid onset of action.	2007	Lucas G and Rymar VV and Du J and Mnie-Filali O and Bisgaard C and Manta S and Lambas-Senas L and Wiborg O and Haddjeri N and PiĂ±eyro G and Sadikot AF and Debonnel G	Cell press	Neuron	Canada
Paecilomyces tenuipes extract prevents depression-like behaviors in chronic unpredictable mild stress-induced rat model via modulation of neurotransmitters	2017	Liu, C. and Wang, J. and Xu, S. and An, S. and Tang, S. and He, J. and Liu, Y. and Lee, R.J. and Wang, D.	Molecular Medicine Reports	Molecular Medicine Reports	China

## Sheet: Other species then rat
title	year	authors	publisher	Journal	Country	Inne zwierzęta jak szczury/zły gatunek
Gastroprotective and antidepressant effects of a new zinc(II)-curcumin complex in rodent models of gastric ulcer and depression induced by stresses	2011	Mei, X. and Xu, D. and Xu, S. and Zheng, Y. and Xu, S.	ELSEVIER	Pharmacology Biochemistry and Behavior	China
Piperine protects epilepsy associated depression: a study on role of monoamines.	2011	Pal A and Nayak S and Sahu PK and Swain T	European Review for Medical and Pharmacological Sciences	European review for medical and pharmacological sciences	India
20(S)-protopanaxadiol, an active ginseng metabolite, exhibits strong antidepressant-like effects in animal tests	2010	Xu, CJ and Teng, JJ and Chen, WD and Ge, QA and Yang, ZQ and Yu, CY and Yang, ZR and Jia, W and Xu, Changjiang and Teng, Jijun and Chen, Weidong and Ge, Qiang and Yang, Zhiqi and Yu, Chunying and Yang, Zirong and Jia, William	ELSEVIER	Progress in Neuro-Psychopharmacology & Biological Psychiatry	China
Chronic unpredictable mild stress-induced depressive-like behavior and dysregulation of brain levels of biogenic amines in Drosophila melanogaster	2018	Araujo, SM and Poetini, MR and Bortolotto, VC and Couto, SD and Pinheiro, FC and Meichtry, LB and de Almeida, FP and Musachio, EAS and de Paula, MT and Prigol, M and Araujo, Stifani Machado and Poetini, Marcia Rosula and Bortolotto, Vandreza Cardoso and Couto, Shanda de Freitas and Pinheiro, Franciane Cabral and Meichtry, Luana Barreto and de Almeida, Francielli Polet and Santos Musachio, Elize A…	ELSEVIER	Behavioural Brain Research	Brazil
Antidepressant-Like Effect and Mechanism of Ginsenoside Rd on Rodent Models of Depression	2022	Li, Y. and Wang, M.-L. and Zhang, B. and Fan, X.-X. and Tang, Q. and Yu, X. and Li, L.-N. and Fan, A.-R. and Chang, H.-S. and Zhang, L.-Z.	Dove Medical Press	Drug Design, Development, Therapy	China
Evaluation of rosmarinic acid against myocardial infarction in maternally separated rats.	2022	Verma H and Bhattacharjee A and Shivavedi N and Nayak PK	Springer	Naunyn-Schmiedeberg's archives of pharmacology	India	(nie podany dokładniejszy gatunek szczurów)

## Sheet: No investigated drugs
title	year	authors	publisher	Journal	Country	(Inne leki niż te wybrane do analizy/brak wyników dla wybranych leków w FST)
Chronic agomelatine treatment corrects behavioral, cellular, and biochemical abnormalities induced by prenatal stress in rats	2011	Morley-Fletcher, S. and Mairesse, J. and Soumier, A. and Banasr, M. and Fagioli, F. and Gabriel, C. and Mocaer, E. and Daszuta, A. and McEwen, B. and Nicoletti, F. and Maccari, S.	springer	Psycho-Pharmacology	France
Alterations in voiding frequency and cystometry in the clomipramine induced model of endogenous depression and reversal with fluoxetine	2003	Lee, K.-S. and Na, Y.-G. and Dean-McKinney, T. and Klausner, A.P. and Tuttle, J.B. and Steers, W.D.	ELSEVIER	The journal of urology	Republic of Korea
Screening for new antidepressants with fast onset and long-lasting action	2000	Yadid, G. and Zangen, A. and Dmitrochenko, A. and Overstreet, D.H. and Zohar, J.	Wiley	Drug Development Research	Israel	(Brak wyniku FST dla Paroksytyny)
Ginsenoside Rg1 Reduced Microglial Activation and Mitochondrial Dysfunction to Alleviate Depression-Like Behaviour Via the GAS5/EZH2/SOCS3/NRF2 Axis	2022	Li, J. and Gao, W. and Zhao, Z. and Li, Y. and Yang, L. and Wei, W. and Ren, F. and Li, Y. and Yu, Y. and Duan, W. and Li, J. and Dai, B. and Guo, R.	springer	Molecular neurobiology	China	(Brak wyniku dla ESC)
Myricetin Inhibited Fear and Anxiety-Like Behaviors by HPA Axis Regulation and Activation of the BDNF-ERK Signaling Pathway in Posttraumatic Stress Disorder Rats	2022	Sur, B. and Lee, B.	Hindawi	Evidance Based complementary and altenrative medicine	Republic of Korea
Anti-depressive effects of Kai-Xin-San on lipid metabolism in depressed patients and CUMS rats using metabolomic analysis	2020	Zhou, X. and Wang, J. and Lu, Y. and Chen, C. and Hu, Y. and Liu, P. and Dong, X.	ELSEVIER	Journal of Ethnopharmacology	China
Antidepressant effect of helicid in chronic unpredictable mild stress model in rats	2019	Tong, J. and Zhou, Z. and Qi, W. and Jiang, S. and Yang, B. and Zhong, Z. and Jia, Y. and Li, X. and Xiong, L. and Nie, L.	ELSEVIER	International Immunopharmacology	China
Hypidone Hydrochloride (YL-0919) Produces a Fast-Onset Reversal of the Behavioral and Synaptic Deficits Caused by Chronic Stress Exposure.	2018	Ran Y and Jin Z and Chen X and Zhao N and Fang X and Zhang L and Zhang Y and Li Y	Frontiers	Frontiers in cellular neuroscience	China
SiNiSan Ameliorates the Depression-Like Behavior of Rats That Experienced Maternal Separation Through 5-HT1A Receptor/CREB/BDNF Pathway.	2019	Cao K and Shen C and Yuan Y and Bai S and Yang L and Guo L and Zhang R and Shi Y	Frontiers	Frontiers in psychiatry	China
The effect of intracerebroventricular allopregnanolone on depressive-like behaviors of rats selectively bred for high and low immobility in the forced swim test	2018	Almeida, FB and Fonseca, AR and Heidrich, N and Nin, MS and Barros, HMT and Almeida, Felipe Borges and Fonseca, Alan Rios and Heidrich, Nubia and Nin, Mauricio Schuler and Tannhauser Barros, Helena Maria	ELSEVIER	Physiology & Behavior	Brazil
Different behavioral effects of maprotiline and fluxilan in rats	2008	Spasojevic, N and Gavrilovic, L and Dronjak, S and Spasojevic, Natasa and Gavrilovic, Ljubica and Dronjak, Sladjana	doiSERBIA	Archives of biological sciences	Serbia
Early-Life Stress Induces Depression-Like Behavior and Synaptic-Plasticity Changes in a Maternal Separation Rat Model: Gender Difference and Metabolomics Study	2020	Cui, YF and Cao, KR and Lin, HY and Cui, SN and Shen, CK and Wen, WH and Mo, HX and Dong, ZY and Bai, SS and Yang, L and Shi, YF and Zhang, R and Cui, Yongfei and Cao, Kerun and Lin, Huiyuan and Cui, Sainan and Shen, Chongkun and Wen, Wenhao and Mo, Haixin and Dong, Zhaoyang and Bai, Shasha and Yang, Lei and Shi, Yafei and Zhang, Rong	Frontiers	Frontiers in pharmacology	USA
Early-life lipopolysaccharide exposure potentiates forebrain expression of NLRP3 inflammasome proteins and anxiety-like behavior in adolescent rats	2017	Lei, Y and Chen, CJ and Yan, XX and Li, ZY and Deng, XH and Lei, Yuan and Chen, Chu-Jun and Yan, Xiao-Xin and Li, Zhiyuan and Deng, Xiao-Hua	ELSEVIER	Brain Research	China
Composite carbohydrate interpenetrating polyelectrolyte nano-complexes (IPNC) as a controlled oral delivery system of citalopram HCL for pediatric use: In-vitro/in-vivo evaluation and histopathological examination	2018	Kamel, R. and Abbas, H. and El-Naa, M.	Springer	Drug Delivery and Translational Research	Egypt
Pharmacological characterization of repeated corticosterone injection-induced depression model in rats	2010	Iijima, M and Ito, A and Kurosu, S and Chaki, S and Iijima, Michihiko and Ito, Akie and Kurosu, Shinsuke and Chaki, Shigeyuki	ELSEVIER SCIENCE BV	Brain Research	Japan
MicroRNA profiling identifies a novel compound with antidepressant properties.	2019	Sell SL and Boone DR and Weisz HA and Cardenas C and Willey HE and Bolding IJ and Micci MA and Falduto MT and Torres KEO and DeWitt DS and Prough DS and Hellmich HL	PLOS One	PLOS One	USA
Optimized animal model to mimic the reality of stress-induced depression in the clinic	2017	Zhang, Y. and Wang, Y. and Lei, H. and Wang, L. and Xue, L. and Wang, X. and Zhu, X.	Springer/BMC	BMC Psychiatry	China

## Sheet: No animal model application
title	year	volume	authors	publisher	Journal	Country	(Złe modele, brak modelu, inne schorzenia, ogółem wszystko co w excelu podsumuwjącym jest określone jako coś z modelem)
Heterogeneous stock rats: A model to study the genetics of despair and fluoxetine resistance in adolescence	2017	31	Woods, L.C.S. and Holl, K. and He, H. and Wedemeyer, M. and Clopton, L. and Wert, S. and Meckes, J. and Kastner, A. and Palmer, A. and Redei, E.	Wiley	Genes, Brain and Behavior	USA
Learning and memory in the forced swimming test: effects of antidepressants having varying degrees of anticholinergic activity	2016	389	Enginar, N. and YamantĂĽrk-Ă‡elik, P. and Nurten, A. and GĂĽney, D.B.	Springer	Naunyn-Schmiedeberg's Archives of Pharmacology	Turkey
Duloxetine and 8-OH-DPAT, but not fluoxetine, reduce depression-like behaviour in an animal model of chronic neuropathic pain	2016	619	Hu, B. and Doods, H. and Treede, R.-D. and Ceci, A.	ELSEVIER	Neuroscience Letters	Germany
Perinatal citalopram does not prevent the effect of prenatal stress on anxiety, depressive-like behaviour and serotonergic transmission in adult rat offspring	2016	43	Zohar, I. and Shoham, S. and Weinstock, M.	Wiley	The European journal of neuroscience	Israel
Pramipexole but not imipramine or fluoxetine reverses the "depressive-like" behaviour in a rat model of preclinical stages of Parkinson's disease	2014	271	Berghauzen-Maciejewska, K. and Kuter, K. and Kolasiewicz, W. and GĹ‚owacka, U. and Dziubina, A. and Ossowska, K. and Wardas, J.	ELSEVIER	Behavioural brain research	Poland
Mesolimbic effects of the antidepressant fluoxetine in Holtzman rats, a genetic strain with increased vulnerability to stress	2011	1387	Padilla, E. and Shumake, J. and Barrett, D.W. and Sheridan, E.C. and Gonzalez-Lima, F.	ELSEVIER	Brain Research	USA
Differential behavioral and neurochemical effects of exercise, reboxetine and citalopram with the forced swim test	2009	84	Arunrut, T. and Alejandre, H. and Chen, M. and Cha, J. and Russo-Neustadt, A.	ELSEVIER	Life Sciences	USA
Escitalopram reduces increased hippocampal cytogenesis in a genetic rat depression model	2008	436	PetersĂ©n, A. and WĂ¶rtwein, G. and Gruber, S.H.M. and MathĂ©, A.A.	ELSEVIER	Neuroscience Letters	Sweden	BrdU
Shuganjieyu capsule increases neurotrophic factor expression in a rat model of depression	2014	9	Fu, J.H. and Zhang, Y.J. and Wu, R.R. and Zheng, Y.J. and Zhang, X.H. and Yang, M. and Zhao, J.P. and Liu, Y.	Lippincott	Neural regeneration research	China	Brak podania leku do grupy modelowej
Alterations on the morphology, nitric oxide synthesis and activity of platelets reproduced in rats as possible biomarkers for depression are reversed by fluoxetine	2012	102	Gonzalez-Trujano, ME and Alvarado-Vasquez, N and Mendoza-Sotelo, J and Lopez, G and Estrada-Camarena, E and Martinez-Mota, L and Moreno, J and Eva Gonzalez-Trujano, Maria and Alvarado-Vasquez, Noe and Mendoza-Sotelo, Jose and Lopez, Guadalupe and Estrada-Camarena, Erika and Martinez-Mota, Lucia and Moreno, Julia	ELSEVIER	Pharmacology, biochemistry and behaviour	Meksyk
Chronically altered NMDAR signaling in epilepsy mediates comorbid depression	2021	9	Sadeghi, M.A. and Hemmati, S. and Mohammadi, S. and Yousefi-Manesh, H. and Vafaei, A. and Zare, M. and Dehpour, A.R.	bmc	Acta Neuropatholgica Communications	iran	Epilepsja
Inhibition of glycine transporter-I as a novel mechanism for the treatment of depression.	2013	74	Huang CC and Wei IH and Huang CL and Chen KT and Tsai MH and Tsai P and Tun R and Huang KH and Chang YC and Lane HY and Tsai GE	ELSEVIER	Biological psychiatry	Tajwan
Influence of enrichment on behavioral and neurogenic effects of antidepressants in Wistar rats submitted to repeated forced swim test.	2015	58	Possamai F and dos Santos J and Walber T and Marcon JC and dos Santos TS and Lino de Oliveira C	ELSEVIER	Progress in neuro-psychopharmacology & biological psychiatry	Brazylia

## Sheet: Female studies
title	year	authors	publisher	Journal	Country
Anxiolytic and Anti-depressive Like Effects of Translocator Protein (18Â kDa) Ligand YL-IPA08 in a Rat Model of Postpartum Depression	2020	Ren, P. and Ma, L. and Wang, J.-Y. and Guo, H. and Sun, L. and Gao, M.-L. and Liu, Y.-Z. and Ma, Y.-Q. and Li, Y.-F. and Guo, W.-Z.	springer	Neurochemical Research	China
Formulation and evaluation of negatively charged liposomes of sertraline hydrochloride for antidepressant activity	2020	Neelam, and Rani, V. and Chawla, R.	Asian journal of pharmaceutics	Asian Journal of Pharmaceutics	India
Gestational iron supplementation reverses depressive-like behavior in post-partum Sprague Dawley rats: Evidence from behavioral and neurohistological studies.	2022	Kukuia KKE and Torbi J and Amoateng P and Adutwum-Ofosu KK and Koomson AE and Appiah F and Tagoe TA and Mensah JA and Ameyaw EO and Adi-Dako O and Amponsah SK	ELSEVIER	IBRO neuroscience reports	Ghana
Shen-Qi-Jie-Yu-Fang has antidepressant effects in a rodent model of postpartum depression by regulating the immune organs and subsets of T lymphocytes.	2015	Qu M and Tang Q and Li X and Zhao R and Li J and Xu H and Gao Y and Mao Y	DovePress	Neuropsychiatric disease and treatment	China
Prenatal Effect of Fluoxetine on Nociceptive System Reactivity and Psychoemotional Behavior of Young Female and Male Rats	2018	Mikhailenko, VA and Butkevich, IP and Mikhailenko, V. A. and Butkevich, I. P.	PLEIADES PUBLISHING INC	Journal of Evolutionary Biochemistry and Physiology	Russia	(lek podawany tylko ciężarnym)
Effects of Stress Exposure during Adolescent Period on Inflammatory Pain Response, Psychoemotional Behavior, and Action of Antidepressants in Prenatally Stressed Adult Male Rats.	2020	Butkevich IP and Mikhailenko VA	Springer	Bulletin of experimental biology and medicine	Russia	(lek podawany tylko ciężarnym)
Chronic Escitalopram Treatment Does Not Alter the Effects of Neonatal Stress on Hippocampal BDNF Levels, 5-HT(1A) Expression and Emotional Behaviour of Male and Female Adolescent Rats.	2021	Henn L and Zanta NC and Girardi CEN and Suchecki D	Springer	Molecular Neurobiology	Brazil
Silymarin ameliorates experimentally induced depressive like behavior in rats: Involvement of hippocampal BDNF signaling, inflammatory cytokines and oxidative stress response	2017	Thakare, V.N. and Aswar, M.K. and Kulkarni, Y.P. and Patil, R.R. and Patel, B.M.	ELSEVIER	Physiology & Behavior	India	(Wyniki bez rozróżnienia na płeć)
Saikosaponin A attenuates perimenopausal depression-like symptoms by chronic unpredictable mild stress	2018	Chen, X.-Q. and Chen, S.-J. and Liang, W.-N. and Wang, M. and Li, C.-F. and Wang, S.-S. and Dong, S.-Q. and Yi, L.-T. and Li, C.-D.	ELSEVIER	Neuroscience Letters	China
The antidepressant-like effects of Chaihu Shugan San: Dependent on the hippocampal BDNF-TrkB-ERK/Akt signaling activation in perimenopausal depression-like rats	2018	Chen, X.-Q. and Li, C.-F. and Chen, S.-J. and Liang, W.-N. and Wang, M. and Wang, S.-S. and Dong, S.-Q. and Yi, L.-T. and Li, C.-D.	ELSEVIER	Biomedicine & Pharmacotherapy	China
Chronic administration of fluoxetine and pro-inflammatory cytokine change in a rat model of depression	2017	Lu, YX and Ho, CS and Liu, X and Chua, AN and Wang, W and McIntyre, RS and Ho, RC and Lu, Yanxia and Ho, Cyrus S. and Liu, Xin and Chua, Anna N. and Wang, Wei and McIntyre, Roger S. and Ho, Roger C.	Plos One	Plos one	China

## Sheet: No forced swiming test
title	year	authors	publisher	Journal	Country
A proteomic analysis of the ventral hippocampus of rats subjected to maternal separation and escitalopram treatment	2009	Marais, L and Hattingh, SM and Stein, DJ and Daniels, WMU and Marais, Lelanie and Hattingh, Suzel M. and Stein, Dan J. and Daniels, Willie M. U.	SPRINGER/PLENUM PUBLISHERS	Metabolic Brain Disease	South Affrica
CITALOPRAM-MEDIATED ANXIOLYSIS AND DIFFERING NEUROBIOLOGICAL RESPONSES IN BOTH SEXES OF A GENETIC MODEL OF DEPRESSION	2011	Kokras, N and Sotiropoulos, I and Pitychoutis, PM and Almeida, OFX and Papadopoulou-Daifoti, Z and Kokras, N. and Sotiropoulos, I. and Pitychoutis, P. M. and Almeida, O. F. X. and Papadopoulou-Daifoti, Z.	ELSEVIER	Neuroscience	Grecce
Evaluating the antidepressant efficacy of aripiprazole using a chronic mild stress model: An experimental study	2014	Eren, I. and Demirdas, A. and Inanli, I.C.	taylor and francis	Klinik Psikofarmakoloji Bülteni-Bulletin of Clinical Psychopharmacology	Turkey
Antidepressant-like effects of Yueju Baohe Dihuang decoction in a rats model of chronic unpredictable mild stress	2018	Li, X.B. and Yin, D.H. and Li, Y.M. and Wu, Y.C. and Zhang, D.Y. and Yu, M.Z. and Chai, L.L. and Zheng, L.K. and Ma, C.C. and Li, T.T. and Wang, H.H. and Li, J.M. and Ma, S.	ELSEVIER	Journal of Ethnopharmacology	China
Effects of inescapable stress on responses to social incentive stimuli and modulation by escitalopram	2021	Daniels, S. and Lemaire, D. and Lapointe, T. and Limebeer, C. and Parker, L. and Leri, F.	Springer	Psychopharmacology	Canada
Alginate nanogels-based thermosensitive hydrogel to improve antidepressant-like effects of albiflorin via intranasal delivery	2021	Xu, D. and Qiao, T. and Wang, Y. and Wang, Q.-S. and Cui, Y.-L.	taylor and francis	Drug delivery	China
Effect of paroxetine on enhanced contextual fear induced by single prolonged stress in rats.	2006	Takahashi T and Morinobu S and Iwamoto Y and Yamawaki S	Springer	Psychopharmacology	Japan
Protective effect of citalopram against the attenuation of the alpha(1)-potentiation of cAMP formation in Fischer 344 strain rats	1997	Izumi, J and Washizuka, M and HayashiKuwabara, Y and Yoshinaga, K and Tanaka, Y and Ikeda, Y and Kiuchi, Y and Oguchi, K and Izumi, J and Washizuka, M and HayashiKuwabara, Y and Yoshinaga, K and Tanaka, Y and Ikeda, Y and Kiuchi, Y and Oguchi, K	ELSEVIER	BEHAVIOURAL BRAIN RESEARCH	Japan
Effects of fluoxetine on protein expression of potassium ion channels in the brain of chronic mild stress rats	2015	Chen, CL and Wang, L and Rong, XF and Wang, WP and Wang, XL and Chen, Chunlin and Wang, Ling and Rong, Xianfang and Wang, Weiping and Wang, Xiaoliang	ELSEVIER	Acta Pharmaceutica Sinica B	China
Nicotine reverses anhedonic-like response and cognitive impairment in the rat chronic mild stress model of depression: comparison with sertraline	2011	Andreasen, JT and Henningsen, K and Bate, S and Christiansen, S and Wiborg, O and Andreasen, Jesper T. and Henningsen, Kim and Bate, Simon and Christiansen, Sofie and Wiborg, Ove	SAGE PUBLICATIONS LTD	Journal of Psychopharmacology	Denmark

## Sheet: No immobility time results
title	year	pages	authors	publisher	Journal	Country			(etykieta brak wyników dla FST z excluded)
Expression of fibroblast growth factor 9 and its receptors in the dentate gyrus of hippocampus in poststroke depression rats.	2021	321-325	Li A and Tian J and Yang J and Ren X and Zhou Z and Zhou W	Lippincott	NeuroReport	China
Proteomic characterization of hippocampus of chronically socially isolated rats treated with fluoxetine: Depression-like behaviour and fluoxetine mechanism of action	2018	268-283	Peric, I and Costina, V and Stanisavljevic, A and Findeisen, P and Filipovic, D and Peric, Ivana and Costina, Victor and Stanisavljevic, Andrijana and Findeisen, Peter and Filipovic, Dragana	ELSEVIER	Neuropharmacology	Serbia
Stress-induced activation of the brainstem Bcl-xL gene expression in rats treated with fluoxetine: Correlations with serotonin metabolism and depressive-like behavior	2012	177-183	Shishkina, GT and Kalinina, TS and Berezova, IV and Dygalo, NN and Shishkina, Galina T. and Kalinina, Tatyana S. and Berezova, Inna V. and Dygalo, Nikolay N.	ELSEVIER	Neuropharmacology	Russia
Comparison of the Efficiency of Adeprophen and Antidepressants of Various Groups on the Model of Reserpine-Induced Depression in Rats	2016	649-652	Ozerov, AA and Bagmetova, VV and Chernysheva, YV and Tyurenkov, IN and Ozerov, A. A. and Bagmetova, V. V. and Chernysheva, Yu. V. and Tyurenkov, I. N.	SPRINGER	Bulletin of Experimental Biology and Medicine	Russia
Carnosic acid ameliorates depressive-like symptoms along with the modulation of FGF9 in the hippocampus of middle carotid artery occlusion-induced Sprague Dawley rats	2021	384-391	Azhar, M and Zeng, GR and Ahmed, A and Farooq, AD and Choudhary, MI and De-Jiang, J and Liu, XM and Azhar, Mudassar and Zeng, Guirong and Ahmed, Ayaz and Dar Farooq, Ahsana and Choudhary, Muhammad I. and De-Jiang, Jiang and Liu, Xinmin	WILEY	Phytotherapy research	China	(Wyniki FST tylko dla dwóch grup, bez wyników FST dla interesującego nas leku)
Effect of ginsenoside re on depression- and anxiety-like behaviors and cognition memory deficit induced by repeated immobilization in rats	2012	708-720	Lee, B. and Shim, I. and Lee, H. and Hahm, D.-H.	JMB	Journal of Microbiology and Biotechnology	Republic of Korea
Anti-Anhedonic Effect of Deep Brain Stimulation of the Prefrontal Cortex and the Dopaminergic Reward System in a Genetic Rat Model of Depression: An Intracranial Self-Stimulation Paradigm Study	2014	21-28	Rea, E and Rummel, J and Schmidt, TT and Hadar, R and Heinz, A and Mathe, AA and Winter, C and Rea, Ellis and Rummel, Julia and Schmidt, Timo T. and Hadar, Ravit and Heinz, Andreas and Mathe, Aleksander A. and Winter, Christine	ELSEVIER SCIENCE INC	Brain Stimulation	Germany
Early deprivation leads to long-term reductions in motivation for reward and 5-HT1A binding and both effects are reversed by fluoxetine	2009	692-701	Leventopoulos, M. and Russig, H. and Feldon, J. and Pryce, C.R. and Opacka-Juffry, J.	ELSEVIER	Neuropharmacology	UK			(brak wyniku immobility time)
Administration of pegylated interferon-Î±-2a or -2b does not induce sickness behavior in Lewis rats	2006	1289-1294	Loftis, J.M. and Wall, J.M. and Pagel, R.L. and Hauser, P.
Strain-dependent modification of behavior following antidepressant treatment	2003	2014-07-01	Tejani-Butt, S. and Kluczynski, J. and ParĂ©, W.P.	ELSEVIER	Progress in Neuro-Psychopharmacology and Biological Psychiatry	USA			(brak konkretnego wyniku
Comparing the therapeutic effects of crocin, escitalopram and co-administration of escitalopram and crocin on learning and memory in rats with stress-induced depression	2021	50-62	Joodaki, M. and Radahmadi, M. and Alaei, H.	PENERBIT USM	The malaysian journal of medical sciences	Iran
SIRT2 is involved in the modulation of depressive behaviors.	2015	8415	Liu R and Dang W and Du Y and Zhou Q and Jiao K and Liu Z	Natuer	Scientific reports	China
Urinary metabolomics analysis of the anti-depressive effects of Hemerocallis citrina extracts in a simulated microgravity-induced rat model of depression	2020	176-191	Xu, T. and Wang, Y. and Lu, C. and Feng, L. and Fan, L. and Sun, J. and Fan, B. and Wang, Q. and Liu, X. and Wang, F.	-	-	China
Acute effects of combining citalopram and pindolol on regional brain serotonin synthesis in sham operated and olfactory bulbectomized rats	2009	161-171	Nguyen, KQ and Tohyama, Y and Watanabe, A and Hasegawa, S and Skelin, I and Diksic, M and Nguyen, Khanh Q. and Tohyama, Yoshihiro and Watanabe, Arata and Hasegawa, Shu and Skelin, Ivan and Diksic, Mirko	ELSEVIER	Neurochemistry International	Canada

[truncated: 2 more sheets: Innsufficient data, Nie wiem]
