# Supplementary material for: Comparative Efficacy of Animal Depression Models and Antidepressant Treatment: A Systematic Review and Meta-Analysis
Source: Pharmaceutics. 2024 Aug 29;16(9):1144. doi: 10.3390/pharmaceutics16091144 (PMC11435171; doi:10.3390/pharmaceutics16091144)
Supplement: Supplementary file 1 [file pharmaceutics-16-01144-s001.zip › SYRCLE assessment.xlsx]

## Sheet: Sheet 1
Study	Sequence generation (Selection Bias)	Baseline characteristics (Selection Bias)	Allocation concealment (Selection Bias)	Random housing (Performance Bias)	Blinding (Performance Bias)	Random outcome assessment (Detection Bias)	Blinding (Detection Bias)	Incomplete outcome data (Attrition Bias)	Selective outcome reporting (Reporting Bias)	Other sources of bias (Other)	Overall
Alam et al. 2018	Unclear	Low	Unclear	High	High	High	High	Low	Low	Low	Not applicable
Alshammari et al. 2019	Low	Low	Unclear	Low	High	High	High	High	Low	Low	Not applicable
Ampuero et al. 2015	High	Low	Unclear	Unclear	High	High	Low	Unclear	Low	Low	Not applicable
Bah et al. 2011	Unclear	Low	Unclear	Low	High	High	Low	Unclear	Low	Low	Not applicable
Berton et al. 1999	Unclear	Low	Unclear	Low	Low	Unclear	High	Low	Low	Low	Not applicable
Dashti ey al. 2022	Unclear	Low	Unclear	Unclear	High	High	High	High	Low	Low	Not applicable
Desbonnet et al. 2010	Unclear	Low	Unclear	Unclear	Low	High	Low	Low	Low	Low	Not applicable
Evans et al. 2012	Unclear	Low	Unclear	Unclear	Low	High	Low	High	Low	Low	Not applicable
Guo et al. 2009	Unclear	Low	Unclear	Unclear	High	High	Low	Low	Low	Low	Not applicable
Hale et al. 2017	High	Low	Unclear	Unclear	High	High	Low	Low	Low	Low	Not applicable
Jagadeesan et al. 2019	Unclear	Low	Unclear	Unclear	High	High	High	Low	Low	Low	Not applicable
Khedr et al. 2015	High	Low	Unclear	Unclear	High	High	High	Low	Low	Low	Not applicable
Khedr et al. 2018	High	Low	Unclear	Unclear	High	High	High	High	Low	Low	Not applicable
Lin et al. 2014	High	Low	Unclear	Unclear	High	High	High	Low	Low	Low	Not applicable
Marchetti et al. 2020	High	Low	Unclear	Unclear	Low	High	Low	Unclear	Low	Low	Not applicable
Qi et al. 2018	Unclear	Low	Unclear	High	High	High	High	Low	Low	Low	Not applicable
Ratajczak et al. 2019	Unclear	Low	Unclear	Unclear	High	High	High	Low	Low	Low	Not applicable
Solak et al. 2022	High	Low	Unclear	Unclear	High	High	High	Low	Low	Low	Not applicable
Steyn et al. 2018	Unclear	Low	Unclear	Unclear	Low	High	Low	High	Low	Low	Not applicable
Szymańska et al. 2009	High	Low	Unclear	Unclear	High	High	High	Low	Low	Low	Not applicable
Zangen et al. 2001	High	High	Unclear	Unclear	High	High	High	Low	Low	Low	Not applicable
Zavvari et al. 2020 a	Unclear	Low	Unclear	Low	High	High	High	Low	Low	Low	Not applicable
Zavvari et al. 2020 b	Unclear	Low	Unclear	Unclear	High	High	High	High	Low	Low	Not applicable
Zhao et al. 2008	Unclear	Low	Unclear	Low	High	High	Low	Low	Low	Low	Not applicable
Zhou et al. 2021	Unclear	Low	Unclear	Unclear	Low	High	Low	Low	Low	Low	Not applicable
